# Supplementary material for: The Conformation of Glycosidic Linkages According to Various Force Fields: Monte Carlo Modeling of Polysaccharides Based on Extrapolation of Short-Chain Properties
Source: J Chem Theory Comput. 2024 Jul 10;20(14):6350–68. doi: 10.1021/acs.jctc.4c00543 (PMC11270825; doi:10.1021/acs.jctc.4c00543)
Supplement: Supplementary file 1 — ct4c00543_si_001.zip [file ct4c00543_si_001.zip › Table S1.xlsx]

## Sheet: S1
	Force field	Glycosidic linkage	Average distances [nm]				Average angles [deg]						Average torsion angles [deg]
			Cn-C1	SD	C1-O = O-Cn	SD	Cn-C1-O	SD	C1-O-Cn	SD	O-Cn-C1	SD	O-Cn-C1-O	SD
	CHARMM	β(1 → 4)	0.288711	0.00578682	0.142154	0.00284721	149.549	5.35762	115.723	3.58073	146.133	5.32154	175.731	9.13446
		α(1 → 4)	0.291088	0.00581343	0.142575	0.00283985	104.117	5.10162	116.457	3.72266	148.536	5.485	-7.80849	8.81492
		β(1 → 3)	0.249481	0.00558035	0.142306	0.00286156	142.099	4.00231	115.383	3.6498	145.184	4.09486	2.98934	12.2687
	GLYCAM	β(1 → 4)	0.297631	0.00542761	0.148084	0.00318278	147.647	5.71155	116.506	3.5605	145.935	5.66241	175.115	7.7278
		α(1 → 4)	0.299172	0.00536982	0.14854	0.00319179	105.75	4.82852	117.315	3.90552	147.175	5.93424	-1.9719	6.68532
		β(1 → 3)	0.258161	0.00535151	0.148074	0.00321726	111.903	20.0345	117.553	3.62766	108.557	19.15	1.76152	11.618
	GROMOS	β(1 → 4)	0.289166	0.00671832	0.143502	0.000407555	151.206	7.43247	115.931	4.65533	148.554	7.93048	167.941	13.0934
		α(1 → 4)	0.290096	0.00663195	0.143502	0.000407778	106.944	6.48365	114.403	4.82283	151.013	8.09704	-4.84097	11.5079
		β(1 → 3)	0.243051	0.00669029	0.1435	0.000407866	148.928	4.83584	114.012	4.40007	149.233	4.67763	-5.49308	19.7099
	GLYCAM	β(1 → 3)/4C1	0.256204	0.00560935	0.148297	0.00317556	143.042	3.90538	116.505	3.5912	142.416	4.09281	1.76152	11.618
